# Supplementary material for: A SAM-key domain required for enzymatic activity of the Fun30 nucleosome remodeler
Source: Life Sci Alliance. 2023 Jul 19;6(9):e202201790. doi: 10.26508/lsa.202201790 (PMC10355287; doi:10.26508/lsa.202201790)
Supplement: Supplementary file 2 [file LSA-2022-01790_TableS1.xls]

## Sheet: Sheet1
Supplementary Table 1: S. cerevisiae strains
Strain	Genotype	Reference/source
W303	MatA ade2-1 ura3-1 his3-11,15 trp1-1 leu2-3,112 can1-100	(Rothstein, 1983)
YSB005	MatA ade3::pGAL::HO bar1Δ::TRP1	This study
	hmlΔ::pRS-1 hmrΔ::pRS-2
YSB168	YSB005 fun30Δ::kanMx4	This study
YSB517	MatA ade3::pGAL::HO bar1Δ::TRP1	This study
	hmlΔ::pRS-1 hmrΔpRS-2
YSB525	MatA ade3::pGAL::HO bar1Δ::TRP1	This study
	hmlΔ::pRS-1 hmrΔpRS-2 fun30∆::hphNT1
YSB541	Matalpha ade3::pGAL::HO bar1Δ::TRP1	This study
	hmlΔ::pRS-1 hmrΔ::pRS-2
YSB783	YSB517 fun30∆::kanMX4	This study
YSB784	W303 bar1∆::TRP1 pep4∆::LEU2 GAL4 pGAL 1-10 Fun30-3FLAG-CBP::HIS3	This study
YSB870	YSB783 Ddc1-Fun30-527-C	This study
YSB871	YSB783 Ddc1-Fun30-501-C	This study
YSB872	YSB783 Ddc1-Fun30-422-C	This study
YSB951	YSB783 Ddc1-Fun30 30-C	This study
YSB952	YSB783 Ddc1-Fun30 120-C	This study
YSB1046	YSB168 Ddc1-Fun30-3FLAG::hphNT1	This study
YSB1052	YSB783 Fun30 278-389∆	This study
YSB758	W303 fun30∆::kanMX4	This study
YSB865	YSB758 Ddc1-Fun30-527-C	This study
YSB866	YSB758 Ddc1-Fun30-501-C	This study
YSB867	YSB758 Ddc1-Fun30-422-C	This study
YSB1038	YSB525 Fun30 247-281∆	This study
YSB1039	YSB525 Fun30 247-281∆	This study
YSB1040	YSB525 Fun30 278-389∆	This study
YSB1041	YSB525 Fun30 278-389∆	This study
YSB1042	YSB525 Fun30 338-389∆	This study
YSB1043	YSB525 Fun30 338-389∆	This study
YSB1044	YSB525 Fun30	This study
YSB1045	YSB525 Fun30	This study
AEY1017	MATalpha ade2-1 ura3-1 his3-11,15 trp1-1 leu2-3,112 can1-100 ChrVII-L-TEL::URA3	(Meijsing & Ehrenhofer-Murray, 2001)
YSB246	MATalpha ade2-1 ura3-1 his3-11,15 trp1-1 leu2-3,112 can1-100 ChrVII-L-TEL::URA3 fun30∆::hphNT1	This study
YSB294	MATalpha ade2-1 ura3-1 his3-11,15 trp1-1 can1-100 ChrVII-L-TEL::URA3 fun30∆::hphNT1 leu2::promoterFun30-Fun30-3FLAG-LEU2 (pSB59)	This study
YSB297	URA3::ChrVII-L-TEL fun30∆::hphNT1 leu2::promoterFun30-Fun30-SS20,28AA-3FLAG-LEU2 (pSB33)	This study
YLAK163	MATalpha ade2-1 ura3-1 his3-11,15 trp1-1 can1-100 ChrVII-L-TEL::URA3 fun30∆::hphNT1 leu2::promoterFun30-Fun30-CO-3xFLAG-LEU2 (pLAK132)	This study
YLAK167	MATalpha ade2-1 ura3-1 his3-11,15 trp1-1 can1-100 ChrVII-L-TEL::URA3 fun30∆::hphNT1 leu2::promoterFun30-Fun30-K603R-CO-3xFLAG-LEU2 (pLAK133)	This study
YLAK169	MATalpha ade2-1 ura3-1 his3-11,15 trp1-1 can1-100 ChrVII-L-TEL::URA3 fun30∆::hphNT1 leu2::promoterFun30-Fun30∆SAM(275-436)-CO-3xFLAG-LEU2 (pLAK134)	This study
UCC3511	MATalpha hmr::URA3 ade2-101 his3-200 leu2-1 lys2-801 trp1-63 ura3-52	(Singer et al, 1998)
YSB248	MATalpha hmr::URA3 ade2-101 his3-200 leu2-1 lys2-801 trp1-63 ura3-52 fun30∆::hphNT1	This study
YSB335	MATalpha URA3::hmr ade2-101 his3-200 leu2-1 lys2-801 trp1-63 ura3-52 fun30∆::hphNT1 leu2::fun30-SS20,28AA-LEU2 (pSB38)	This study
YLAK172	MATalpha hmr::URA3 ade2-101 his3-200 leu2-1 lys2-801 trp1-63 ura3-52 fun30∆::hphNT1 leu2::promoterFun30-Fun30-CO-3FLAG-LEU2 (pLAK132)	This study
YLAK173	MATalpha hmr::URA3 ade2-101 his3-200 leu2-1 lys2-801 trp1-63 ura3-52 fun30∆::hphNT1 leu2::promoterFun30-Fun30-K603R-CO-3FLAG-LEU2 (pLAK133)	This study
YLAK176	MATalpha hmr::URA3 ade2-101 his3-200 leu2-1 lys2-801 trp1-63 ura3-52 fun30∆::hphNT1 leu2::promoterFun30-Fun30-∆SAM(275-436)-CO-3FLAG-LEU2 (pLAK134)	This study
YLAK177	MATalpha hmr::URA3 ade2-101 his3-200 leu2-1 lys2-801 trp1-63 ura3-52 fun30∆::hphNT1 leu2::promoterFun30-Fun30-∆SAM(275-436)-CO-3FLAG-LEU2 (pLAK134)	This study
YBP392	MATa bar1::TRP1 pep4::LEU2	This study
YSB784	Mata bar1∆::TRP1 pep4∆::LEU2 GAL4 pGAL 1-10 Fun30-CO-3FLAG-CBP::HIS3 (pKR347)	This study
YLAK019	Mata bar1∆::TRP1 pep4∆::LEU2 GAL4 pGAL 1-10 Fun30-∆SAM(275-436)-CO-3FLAG-CBP::HIS3 (pLAK008)	This study
YLAK020	Mata bar1∆::TRP1 pep4∆::LEU2 GAL4 pGAL 1-10 Fun30-∆SAM(275-436)-CO-3FLAG-CBP::HIS3 (pLAK008)	This study
YLAK115	Mata bar1∆::TRP1 pep4∆::LEU2 GAL4 pGAL 1-10 Fun30-K603R-CO-3FLAG-CBP::HIS3 (pLAK057)	This study
YLAK116	Mata bar1∆::TRP1 pep4∆::LEU2 GAL4 pGAL 1-10 Fun30-K603R-CO-3FLAG-CBP::HIS3 (pLAK058)	This study
YLAK120	Mata bar1∆::TRP1 pep4∆::LEU2 GAL4 pGAL 1-10 Fun30-K603R-∆SAM(275-436)-CO-3FLAG-CBP::HIS3 (pLAK059)	This study
