# Supplementary material for: A SAM-key domain required for enzymatic activity of the Fun30 nucleosome remodeler
Source: Life Sci Alliance. 2023 Jul 19;6(9):e202201790. doi: 10.26508/lsa.202201790 (PMC10355287; doi:10.26508/lsa.202201790)
Supplement: Supplementary file 3 [file LSA-2022-01790_TableS2.xls]

## Sheet: Sheet1
Supplementary Table 2: Plasmids
Plasmid	Description	Reference/source
pLAK080	pEC-A-3C-GST-Fun30-CO (codon optimized for yeast expression)	This study
pLAK081	pEC-A-3C-GST-Fun30-CO-K603R	This study
pLAK124	pEC-A-3C-GST-Fun30-CO-∆SAM(∆275-435)	This study
pLAK148	pET28a-1xWidom-601-nucleosome-positioning-sequence	This study
pLAK199	pEC-A-3C-GST-Fun30-CO-ICRR(I367R,C374R)	This study
pPH37	pEC-A-3C-GST-Fun30-CO-∆KRKRR(338-342)	This study
pCD002	pGEX-6P-1-Fun30(275-436)	This study
pCFK1	pGEX-6P-1-Nap1	Christoph Kurat / (Kurat et al, 2017)
pKR347	pRS303-based:	Karl-Uwe Reußwig / this study
	Gal4-pGal1-10-Fun30-CO-3FLAG-CBP, HIS3, AmpR
pLAK008	Gal4-pGal1-10-Fun30-∆SAM(275-436)-CO-3FLAG-CBP, HIS3, AmpR	This study
pLAK056	Gal4-pGal1-10-Fun30-∆SAM(275-436)-CO-3FLAG-CBP, HIS3, AmpR	This study
pLAK057	Gal4-pGal1-10-Fun30-K603R-CO-3FLAG-CBP, HIS3, AmpR	This study
pLAK058	Gal4-pGal1-10-Fun30-K603R-CO-3FLAG-CBP, HIS3, AmpR	This study
pLAK059	Gal4-pGal1-10-Fun30-K603R-∆SAM(275-436)-CO-3FLAG-CBP, HIS3, AmpR	This study
pBP82	pYM-20-based vector for 3FLAG-tagging of yeast genes: pYM-3FLAG-hph-NT1	This study
pSB33	pRS304 pFun30o+t SS20,28AA AfeI	This study
pSB38	pRS305 pFun30o+t SS20,28AA	This study
pSB59	pRS305 pFun30o-3FLAG	This study
pSB213	pBP82 Fun30 527-C-3FLAG	This study
pSB214	pBP82 Fun30 501-C-3FLAG	This study
pSB215	pBP82 Fun30 422-C-3FLAG	This study
pSB235	pBP82 Fun30 30-C-3FLAG	This study
pSB236	pBP82 Fun30 120-C-3FLAG	This study
pSB265	pSB59 247-275∆	This study
pSB266	pSB59 247-281∆	This study
pSB267	pSB59 278-389∆	This study
pSB268	pSB59 338-389∆	This study
pSB286	pRS305 pFun30o-3FLAG 275-436∆	This study
pLAK132	pRS305 pFun30-Fun30-CO-3FLAG, LEU2, AmpR	This study
pLAK133	pRS305 pFun30-Fun30-K603R-CO-3FLAG, LEU2, AmpR	This study
pLAK134	pRS305 pFun30-Fun30-∆S-(∆aa275-435)-CO-3FLAG, LEU2, AmpR	This study
