# Supplementary material for: A SAM-key domain required for enzymatic activity of the Fun30 nucleosome remodeler
Source: Life Sci Alliance. 2023 Jul 19;6(9):e202201790. doi: 10.26508/lsa.202201790 (PMC10355287; doi:10.26508/lsa.202201790)
Supplement: Supplementary file 4 [file LSA-2022-01790_TableS3.xls]

## Sheet: Sheet1
Supplementary Table 3: Antibodies
Antibody	Host organism	Supplier	Order#	Clone#
anti-RFA	rabbit	Agrisera	AS07-214	polyclonal
anti-H3	rabbit	Abcam	ab1791	polyclonal
anti-rabbit HRP-coupled	goat	Jackson Immuno Research	111-035-045	polyclonal
anti-FLAG HRP-coupled	mouse	Sigma	A8592	Monoclonal, cloneM2
